# Supplementary material for: Diet Is Associated with Frailty in Lung Cancer: A Possible Role of Gut Microbiota
Source: Nutrients. 2023 Oct 9;15(19):4298. doi: 10.3390/nu15194298 (PMC10574134; doi:10.3390/nu15194298)
Supplement: Supplementary file 1 [file nutrients-15-04298-s001.zip]

Archive with 1 entries (1 files):
- nutrients-2623592-supplementary.pdf
